# Supplementary material for: 17R/S-Benzo-RvD1, a synthetic resolvin D1 analogue, attenuates neointimal hyperplasia in a rat model of acute vascular injury
Source: PLoS One. 2022 Feb 28;17(2):e0264217. doi: 10.1371/journal.pone.0264217 (PMC8884511; doi:10.1371/journal.pone.0264217)
Supplement: S1 Data — (XLSX) [file pone.0264217.s003.xlsx]

## Sheet: Figure 2 Data
Figure 2A Data							Tukey		Tukey
	Well 1	Well 2	Well 3	Well 4	Mean	SEM	AvD	<0.05	AvC	<0.01
Negative	1.01461	1.37407	0.833068	0.77825	1	0.134531	AvE	<0.01	AvE	<0.05
Positive	2.87738	4.17467	3.55151	3.7278	3.58284	0.269247	AvF	<0.01	AvF	<0.05
17R 0.1 nM	2.85888	3.67447	3.54851	3.9504	3.50807	0.232096	AvG	<0.05	AvG	<0.01
17R 1 nM	3.83756	3.85298	2.94635	2.71448	3.33784	0.296779	AvH	<0.01	AvH	<0.01
17R 10 nM	2.8404	2.5444	2.09414	1.75878	2.30943	0.239218	AvI	<0.01	AvI	<0.01
17R 100 nM	1.41775	2.4822	2.65054	1.52228	2.01819	0.319065	BvE	<0.05
							BvF	<0.01
Benz 0.1	1.84059	1.50912	1.83093	1.61372	1.69859	0.0820477	BvG	<0.05
Benz 1	1.16577	2.46416	2.67172	2.51985	2.20537	0.349299	BvH	<0.01
Benz 10	2.55952	1.59505	1.87181	0.875223	1.7254	0.348447	BvH	<0.01
Benz 100	1.60975	1.83005	1.53275	1.76889	1.68536	0.0688716	BvI	<0.01
							CvE	<0.05
							CvF	<0.01
							CvH	<0.01
							CvI	<0.01
Figure 2B Data
	Well 1	Well 2	Well 3	Well 4	Mean
	1.0148	1.0597	0.934322	0.991175	1	0.026101
Positive	2.42175	2.19031	2.57823	2.72791	2.47955	0.114899
17R 1 nM	2.53159	2.29446	2.04752	2.83417	2.42693	0.167903
17R 10 nM	2.74126	1.52526	2.13412	2.5579	2.23963	0.269937
17R 100 nM	2.60765	2.04971	2.3806	2.48445	2.3806	0.11966
Benz 1	2.55814	2.58829	2.52585	2.21315	2.47136	0.0870066
Benz 10	2.51196	2.07092	2.83021	2.64764	2.51518	0.161803
Benz 100	2.87301	1.86649	1.87802	2.14228	2.18995	0.236426
Tukey
Not significant

## Sheet: Figure 3 Data
	Figure 3A Data
	No PDGF-BB	PDGF-BB 10ng/ml	17R-RvD1 10nM	17R-RvD1 100nM	Benzo-RvD1 10nM	Benzo-RvD1 100nM
	2.53621	7.55323	3.73678	3.16591	4.09715	3.67246
	2.61714	7.55458	3.51817	3.14885	3.01364	2.99074
	3.09719	7.31861	3.04854	3.65189	2.96245	3.50885
	2.98109	7.93592	3.4309	2.93616	3.82869	2.99625
	No PDGF-BB	PDGF-BB 10ng/ml	17R-RvD1 10nM	17R-RvD1 100nM	Benzo-RvD1 10nM	Benzo-RvD1 100nM
Mean	2.80791	7.59058	3.4336	3.2257	3.47548	3.29207
Standard Deviation	0.273187	0.255551	0.287142	0.302738	0.573797	0.351185
SEM	0.136594	0.127775	0.143571	0.151369	0.286899	0.175593
	Tukey
	AvB	<0.01
	BvC	<0.01
	BvD	<0.01
	BvE	<0.01
	BvF	<0.01

## Sheet: Figure 4 Data
Figure 4B Data
Negative Control	Positive Control	17R10nM	17R100nM	Benzo10nM	Benzo100nM
	1.8972	1.69073	1.51631	1.33319	1.73968
1		1.58878	1.56072	1.53424	1.70451
1	1.89575	1.57658	1.86437	1.51102	1.73757
1	1.96254	1.59758	1.70513	1.65693	1.56844
1	1.9185	1.61342	1.66163	1.50885	1.68755	Mean
	0.0381454	0.0522567	0.157374	0.133461	0.081023	SD
	0.0190727	0.0261284	0.0786869	0.0667303	0.0405115	SEM
		0.000295185	0.0424523	0.00582593	0.00559967	vs PC (Student t test, unequal variance)
		0.00118074	0.169809	0.0233037	0.0223987	vs PC (Student t test, unequal variance with Bonferroni correction)
Tukey
AvB	<0.01
AvC	<0.01
AvD	<0.01
AvE	<0.01
AvF	<0.01
BvC	<0.05
BvD	<0.05
BvE	<0.01

## Sheet: Figure 5 Data
Figure 5 Data
NT	LPS	RvD1 100	RvD1 1000	Benzo 100	Benzo 1000	S Aureus
56.587	70.867	78.707	103.867	136.187	120.137
54.437	53.467	86.417	75.427	109.947	119.787
23.857	39.477	52.957	84.527	77.217	98.347
44.9603	54.6037	72.6937	87.9403	107.784	112.757	Mean
18.3076	15.7258	17.5218	14.524	29.5445	12.4807	SD
10.5699	9.07932	10.1162	8.38543	17.0575	7.20571	SEM
Tukey
AvE	<0.05
AvF	<0.01
BvE	<0.05
BvF	<0.05
NT	LPS	RvD1 100	RvD1 1000	Benzo 100	Benzo 1000	Zymosan
9.041	21.449	24.795	33.655	30.455	44.825
10.566	26.505	33.915	21.088	38.285	35.805
17.765	15.171	30.655	33.385	37.595	48.025
12.4573	21.0417	29.7883	29.376	35.445	42.885	Mean
4.65939	5.67797	4.62136	7.17889	4.33522	6.33678	SD
2.6901	3.27818	2.66814	4.14473	2.50294	3.65854	SEM
Tukey
AvC	<0.05
AvD	<0.05
AvE	<0.01
AvF	<0.01
BvF	<0.01

## Sheet: Figure 6 Data
Figure 6A Data
Angioplasty Only	Vehicle Gel	17R-RvD1 Gel	Benzo Gel		Tukey
0.2	0.114523	0.189	0.05272		AvC	<0.05
0.106	0.177414	0.069	0.059217		AvD	<0.05
0.17	0.130288	0.126	0.063934
0.222	0.193029	0.034	0.130036
0.118	0.106034	0.07	0.181093
0.164	0.103864	0.052	0.014966
0.158	0.113293
0.122	0.215288
0.327	0.140326
	0.206
	0.295
	0.23
	0.11
	0.134
	0.158
Angioplasty Only	Vehicle Gel	17R-RvD1 Gel	Benzo-RvD1 Gel
0.176333	0.161804	0.09	0.083661	Mean
0.0681689	0.0563194	0.057477	0.0605089	SD
0.022723	0.0145416	0.0234649	0.0247027	SEM
Figure 6B Data
Angioplasty Only (n=9)	Vehicle Gel (n=15)	RvD1 Gel (n=6)	Benzo Gel (n=6)		Tukey
0.148	0.122808	0.178	0.108857		AvD	<0.01
0.15	0.131219	0.136	0.116236
0.145	0.080022	0.132	0.063934
0.141	0.103198	0.114	0.125269
0.133	0.141299	0.12	0.107802
0.139	0.118863	0.135	0.106767
0.143	0.0702309
0.167	0.112177
0.18	0.0991529
	0.161
	0.155
	0.177
	0.146
	0.13
	0.118
Angioplasty Only	Vehicle Gel	17R-RvD1 Gel	Benzo Gel
0.149556	0.124398	0.135833	0.104811	Mean
0.0148165	0.0293828	0.0224537	0.0212091	SD
0.00493882	0.0075866	0.00916667	0.00865858	SEM
Figure 6C Data
Angioplasty Only (n=9)	Vehicle Gel (n=15)	17R-RvD1 Gel (n=6)	Benzo-RvD1 Gel (n=6)		Tukey
0.1347	0.932541	1.045	0.461814		BvC	<0.01
0.705	1.34205	0.466	0.509458
1.179	1.62815	0.953	1
1.576	1.87048	0.295	1.03805
0.879	0.750422	0.551	1.67986
1.182	0.882915	0.388	0.140176
1.083	1.62234
0.717	2.01243
1.823	1.45502
	1.28
	1.901
	1.304
	1.046
	1.346
Angioplasty Only	Vehicle Gel	17R-RvD1 Gel	Benzo-RvD1 Gel
1.03097	1.38381	0.616333	0.804894	Mean
0.500378	0.393341	0.309632	0.548605	SD
0.166793	0.10156	0.126407	0.223967	SEM
